# Supplementary material for: Effects of long-term metformin intake on postoperative clinicopathological characteristics in patients with invasive lung adenocarcinoma and type 2 diabetes mellitus: A retrospective analysis
Source: PLoS One. 2025 Jul 30;20(7):e0329277. doi: 10.1371/journal.pone.0329277 (PMC12310014; doi:10.1371/journal.pone.0329277)
Supplement: S1 Data — (XLSX) [file pone.0329277.s001.xlsx]

## Sheet: Sheet1
patients	Sex	Age	BMI	years of diabetes	Types of glucose-lowering drugs	Medication time (years)	Drinking history	Smoking history	History of other chronic diseases	Tumor size	Tumor location	Degree of differentiation	Pathological staging	T	N	M	Lymph node metastasis (0=no 1=yes)	The number of lymph node metastases	Ki-67	ki-67 (0:<15%, 1:>15%)	Adherent type	Alveolar type	Papillary type	Micropapillary subtype	Solid type	Complex glandular body type	Sieve type	Mucinous type
1	male	57	25.88	10	Metformin	10	1	0	1	0.7	right upper lobe	Highly differentiated	ⅠA1	T1a	N0	M0	0	0	0.01	0	1	0	0	0	0	0	0	0
2	female	74	20.6	1	Metformin	1	0	0	1	1.1	left lower lobe	Medium differentiation	ⅠA2	T1b	N0	M0	0	0	0.02	0	1	1	0	0	1	0	0	0
3	female	68	20.03	20	Metformin	20	0	0	0	1.2	left upper lobe	Medium differentiation	ⅠA2	T1b	N0	M0	0	0	0.02	0	1	1	0	0	0	0	0	0
4	female	74	34.46	22	Metformin	22	0	0	1	2	right upper lobe	Medium differentiation	ⅠA2	T1b	N0	M0	0	0	0.02	0	1	0	1	0	0	0	0	0
5	male	64	26.81	5	Metformin	5	0	0	1	1.2	left lower lobe	Highly differentiated	ⅠA2	T1b	N0	M0	0	0	0.02	0	1	0	0	0	0	0	0	0
6	male	41	27.26	10	Metformin	10	0	0	0	0.6	left lower lobe	Highly differentiated	ⅠA1	T1a	N0	M0	0	0	0.03	0	1	1	0	0	0	0	0	0
7	male	53	25.22	10	Metformin	10	0	1	0	0.9	left upper lobe	Highly differentiated	ⅠA1	T1a	N0	M0	0	0	0.03	0	1	1	0	0	0	0	0	0
8	female	44	24.18	1	Metformin	1	0	0	0	0.7	right middle lobe	Highly differentiated	ⅠA1	T1b	N0	M0	0	0	0.03	0	1	1	0	0	0	0	0	0
9	female	70	22.06	10	Metformin	10	0	0	1	1	right upper lobe	Highly differentiated	ⅠA1	T1a	N0	M0	0	0	0.05	0	1	0	0	0	0	0	0	0
10	male	57	21.1	3	Metformin	3	0	1	1	1.5	left upper lobe	Medium differentiation	ⅠA2	T1b	N0	M0	0	0	0.05	0	1	1	0	0	0	0	0	0
11	female	73	27.97	21	Metformin	21	0	0	0	1.2	left upper lobe	Medium differentiation	ⅠA2	T1b	N0	M0	0	0	0.05	0	1	1	0	0	0	0	0	1
12	female	63	17.12	2	Metformin	2	0	0	0	2	right upper lobe	Medium differentiation	ⅠA2	T1b	N0	M0	0	0	0.05	0	1	1	0	0	0	0	0	0
13	female	56	20.89	10	Metformin	10	0	0	1	1.5	right upper lobe	Medium differentiation	ⅠA2	T1b	N0	M0	0	0	0.05	0	1	1	0	0	0	0	0	0
14	male	60	29.24	10	Metformin	7	1	1	1	1.5	left upper lobe	Highly differentiated	ⅠA2	T1b	N0	M0	0	0	0.05	0	0	0	0	0	0	0	0	0
15	female	73	27.87	21	Metformin	21	0	0	0	1.2	left upper lobe	Highly differentiated	ⅠA2	T1b	N0	M0	0	0	0.05	0	0	1	0	0	0	0	0	1
16	female	57	23.61	5	Metformin	5	0	0	1	1.2	right middle lobe	Highly differentiated	ⅠA2	T1b	N0	M0	0	0	0.05	0	0	1	1	0	0	0	0	0
17	male	72	23.57	5	Metformin	5	0	0	0	2	right lower lobe	Highly differentiated	ⅠA2	T1b	N0	M0	0	0	0.05	0	1	1	0	0	0	0	0	0
18	male	53	22.53	8	Metformin	8	0	0	0	1.2	right upper lobe	Highly differentiated	ⅠA2	T1b	N0	M0	0	0	0.05	0	1	0	0	0	0	0	0	0
19	male	60	23.01	3	Metformin	3	0	1	1	1.7	right middle lobe	Medium differentiation	ⅠA2	T1b	N0	M0	0	0	0.07	0	0	0	0	0	0	0	0	1
20	male	70	22.49	10	Metformin	10	0	1	0	2	right upper lobe	Medium differentiation	ⅠA2	T1b	N0	M0	0	0	0.07	0	1	0	1	0	0	0	0	0
21	male	63	21.22	10	Metformin	10	0	0	1	0.8	right middle lobe	Medium differentiation	ⅠA1	T1a	N0	M0	0	0	0.1	0	1	1	0	0	0	0	0	0
22	female	69	20.31	3	Metformin	3	0	0	0	1.8	left lower lobe	Medium differentiation	ⅠA2	T1b	N0	M0	0	0	0.1	0	1	1	0	0	0	0	0	0
23	male	61	26.75	17	Metformin	17	0	0	1	1.5	left upper lobe	Medium differentiation	ⅠA2	T1b	N0	M0	0	0	0.1	0	1	1	0	0	0	0	0	0
24	male	58	21.59	1	Metformin	1	0	1	0	1.4	right upper lobe	Medium differentiation	ⅠA2	T1b	N0	M0	0	0	0.1	0	1	1	0	0	1	0	0	0
25	male	58	21.59	1	Metformin	1	0	1	0	1.4	right upper lobe	Medium differentiation	ⅠA2	T1b	N0	M0	0	0	0.1	0	1	1	0	0	1	0	0	0
26	male	66	25.26	2	Metformin	2	0	1	1	1.3	left upper lobe	Medium differentiation	ⅠA2	T1b	N0	M0	0	0	0.1	0	1	1	0	0	0	0	0	0
27	male	60	20.66	1	Metformin	1	1	1	1	1.3	left lower lobe	Medium differentiation	ⅠA2	T1b	N0	M0	0	0	0.15	0	1	1	1	1	1	0	0	0
28	male	68	23.65	10	Metformin	10	0	0	1	2	left upper lobe	Medium differentiation	ⅠA2	T1b	N0	M0	0	0	0.15	0	1	1	1	0	1	0	0	1
29	female	61	19.14	1	Metformin	1	0	0	0	4.5	right lower lobe	Medium differentiation	ⅡA	T2b	N0	M0	0	0	0.15	0	0	0	0	0	0	0	0	1
30	male	59	24.68	5	Metformin	5	0	1	1	4.5	right upper lobe	Medium differentiation	ⅡA	T2b	N0	M0	0	0	0.2	1	1	0	1	1	0	0	0	0
31	male	70	23.67	10	Metformin	10	0	1	0	1.5	right upper lobe	Medium differentiation	ⅠA2	T1b	N0	M0	0	0	0.2	1	1	1	1	1	0	0	0	0
32	female	75	26.16	26	Metformin	26	0	0	1	2	right upper lobe	Medium differentiation	ⅠA2	T1b	N0	M0	0	0	0.2	1	1	0	1	0	0	0	0	0
33	female	69	22.48	1	Metformin	1	0	0	0	1.5	left upper lobe	Medium differentiation	ⅠA2	T1b	N0	M0	0	0	0.2	1	1	1	0	0	0	0	0	0
34	male	69	24.22	4	Metformin	4	0	1	1	2.5	right upper lobe	Medium differentiation	ⅠA3	T1c	N0	M0	0	0	0.2	1	0	1	1	0	0	0	0	0
35	female	80	20.5	10	Metformin	10	0	0	0	0.9	right lower lobe	Medium differentiation	ⅠA1	T1a	N0	M0	0	0	0.2	1	1	1	1	0	0	0	0	0
36	female	66	23.13	1	Metformin	1	0	0	1	2.5	right upper lobe	Medium differentiation	ⅠA3	T1c	N0	M0	0	0	0.25	1	0	1	1	0	0	0	0	0
37	female	67	30.47	3	Metformin	3	0	0	1	2.7	left upper lobe	Medium differentiation	ⅠA3	T1c	N0	M0	0	0	0.3	1	0	1	0	1	1	0	0	1
38	male	55	24.77	4	Metformin	4	0	1	1	2.2	right lower lobe	Medium differentiation	ⅠA3	T1c	N0	M0	0	0	0.3	1	0	1	1	0	1	0	0	0
39	male	68	20.2	2	Metformin	2	1	1	1	2.7	left lower lobe	Highly differentiated	ⅠB	T2a	N0	M0	0	0	0.4	1	0	1	1	1	1	0	0	0
40	male	72	22.77	10	Metformin	10	0	1	0	2	right lower lobe	Medium differentiation	ⅠB	T2a	N0	M0	0	0	0.5	1	1	0	1	0	0	0	0	0
41	male	59	25.1	1	Metformin	1	1	0	1	2	right upper lobe	Medium differentiation	ⅠA2	T1b	N0	M0	0	0	0.6	1	1	0	0	1	1	0	0	0
42	male	49	27.73	0.67	Metformin	8	0	1	1	2.5	right upper lobe	Poorly differentiated	ⅠA3	T1c	N0	M0	0	0	0.6	1	0	1	1	0	1	0	0	0
43	male	57	22.41	3	Metformin	3	0	1	1	2.5	right upper lobe	Poorly differentiated	ⅠA3	T1c	N0	M0	1	1	0.6	1	0	1	1	0	1	0	0	0
44	male	74	24.22	1	Metformin	1	0	1	1	3.5	left lower lobe	Medium differentiation	ⅠB	T2a	N0	M0	0	0	0.7	1	0	1	1	0	1	0	0	0
45	male	76	21.71	10	Metformin	10	0	1	0	2.4	right upper lobe	Poorly differentiated	ⅠA3	T1c	N0	M0	0	0	0.7	1	0	1	1	1	1	0	0	0
46	female	67	21.78	2	Non-metformin	2	0	0	0	1.8	left lower lobe	Medium differentiation	ⅠA2	T1b	N0	M0	0	0	0.01	0	1	1	0	0	0	0	0	0
47	male	54	25.59	10	Non-metformin	10	0	1	0	1.1	right upper lobe	Highly differentiated	ⅠA2	T1b	N0	M0	0	0	0.01	0	1	1	0	0	1	0	0	0
48	male	57	23.44	10	Non-metformin	10	0	1	0	1.7	right upper lobe	Medium differentiation	ⅠA2	T1b	N0	M0	0	0	0.01	0	1	1	0	0	0	0	0	0
49	male	55	19.92	14	Non-metformin	14	0	1	0	1	right upper lobe	Medium differentiation	ⅠA1	T1a	N0	M0	0	0	0.02	0	1	1	0	1	0	0	0	0
50	female	50	25.12	10	Non-metformin	10	0	0	1	1.2	right lower lobe	Medium differentiation	ⅠA2	T1b	N0	M0	0	0	0.02	0	1	1	1	0	0	0	0	0
51	female	50	24.97	13	Non-metformin	13	0	0	0	0.7	left upper lobe	Medium differentiation	ⅠA1	T1a	N0	M0	0	0	0.03	0	1	1	0	1	0	0	0	1
52	male	68	23.44	10	Non-metformin	10	0	0	1	0.6	right upper lobe	Medium differentiation	ⅠA1	T1a	N0	M0	0	0	0.03	0	1	1	0	1	0	0	0	0
53	female	56	18.9	10	Non-metformin	10	0	0	0	0.7	left upper lobe	Highly differentiated	ⅠA1	T1a	N0	M0	0	0	0.03	0	1	1	0	0	0	0	0	0
54	female	68	22.66	20	Non-metformin	20	0	0	1	1.2	right lower lobe	Highly differentiated	ⅠA2	T1b	N0	M0	0	0	0.03	0	1	1	1	0	0	0	0	0
55	female	67	24.65	5	Non-metformin	5	0	0	1	1.5	left upper lobe	Medium differentiation	ⅠA2	T1b	N0	M0	0	0	0.03	0	1	1	0	0	0	0	0	0
56	female	65	24.03	20	Non-metformin	20	0	0	1	2.2	right middle lobe	Medium differentiation	ⅠA3	T1c	N0	M0	0	0	0.03	0	1	1	0	0	0	0	0	0
57	female	66	22.96	10	Non-metformin	10	0	0	0	3.3	right upper lobe	Poorly differentiated	ⅡB	T2a	N1	M0	1	2	0.25	1	1	1	0	1	0	0	0	0
58	female	46	23.94	2	Non-metformin	2	0	0	0	0.8	right middle lobe	Medium differentiation	ⅠA1	T1a	N0	M0	0	0	0.05	0	1	1	0	0	1	0	0	0
59	male	53	22.09	1	Non-metformin	1	0	0	0	1	right lower lobe	Highly differentiated	ⅠA1	T1a	N0	M0	0	0	0.05	0	1	1	1	0	0	0	0	0
60	female	70	24	1	Non-metformin	1	0	0	0	1.5	right upper lobe	Medium differentiation	ⅠA2	T1b	N0	M0	0	0	0.05	0	1	1	0	0	0	0	0	0
61	female	64	27.43	10	Non-metformin	10	0	0	0	1.2	right upper lobe	Medium differentiation	ⅠA2	T1b	N0	M0	0	0	0.05	0	1	1	0	0	0	0	0	0
62	male	75	30.12	5	Non-metformin	5	0	0	0	2	right upper lobe	Medium differentiation	ⅠA2	T1b	N0	M0	0	0	0.05	0	1	1	0	0	0	0	0	0
63	male	59	25.65	8	Non-metformin	8	1	1	1	1.5	right lower lobe	Highly differentiated	ⅠA2	T1b	N0	M0	0	0	0.05	0	1	1	0	0	0	0	0	0
64	male	63	24.68	3	Non-metformin	3	0	0	1	2.3	right upper lobe	Medium differentiation	ⅠA3	T1c	N0	M0	0	0	0.05	0	1	0	0	0	0	0	0	0
65	male	59	24.69	12	Non-metformin	12	0	0	1	3	right upper lobe	Highly differentiated	ⅠA3	T1c	N0	M0	0	0	0.05	0	1	1	0	0	0	0	0	0
66	female	68	18.03	5	Non-metformin	5	0	0	1	2.4	left lower lobe	Medium differentiation	ⅠB	T2a	N0	M0	0	0	0.05	0	1	1	0	0	0	0	0	0
67	female	70	26.62	0.5	Non-metformin	0.5	0	0	1	2	left lower lobe	Highly differentiated	ⅠB	T2a	N0	M0	0	0	0.05	0	1	1	0	0	0	0	0	0
68	male	78	22.77	8	Non-metformin	8	0	1	1	2	left lower lobe	Medium differentiation	ⅠA2	T1b	N0	M0	0	0	0.07	0	1	1	1	0	1	0	0	0
69	female	69	21.23	3	Non-metformin	3	0	0	0	0.6	right upper lobe	Medium differentiation	ⅠA1	T1a	N0	M0	0	0	0.1	0	1	1	1	0	0	0	0	0
70	female	65	27.47	14	Non-metformin	14	0	0	1	1.3	left lower lobe	Medium differentiation	ⅠA2	T1b	N0	M0	0	0	0.1	0	1	1	1	0	0	0	0	0
71	male	55	23.88	3	Non-metformin	3	1	1	0	1.1	left lower lobe	Medium differentiation	ⅠA2	T1b	N0	M0	0	0	0.1	0	1	1	0	0	0	0	1	0
72	female	53	20.07	10	Non-metformin	10	0	0	0	1.3	left upper lobe	Highly differentiated	ⅠA2	T1b	N0	M0	0	0	0.1	0	1	1	0	0	0	0	0	0
73	female	56	22.55	8	Non-metformin	8	0	0	0	1.4	right middle lobe	Highly differentiated	ⅠA2	T1b	N0	M0	0	0	0.1	0	1	1	0	0	0	0	0	0
74	female	72	28.4	10	Non-metformin	10	0	0	0	2.5	right lower lobe	Medium differentiation	ⅠA3	T1c	N0	M0	0	0	0.1	0	1	1	0	0	0	0	0	0
75	female	69	22.83	10	Non-metformin	10	0	0	1	3.5	left upper lobe	Medium differentiation	ⅠB	T2a	N0	M0	0	0	0.1	0	1	1	0	0	0	0	0	0
76	female	72	23.68	10	Non-metformin	10	0	0	1	1.5	right upper lobe	Medium differentiation	ⅠA2	T1b	N0	M0	0	0	0.15	0	1	1	1	0	0	0	0	0
77	female	69	22.66	10	Non-metformin	10	0	1	1	4	left lower lobe	Medium differentiation	ⅢA	T2a	N2	M0	1	6	0.15	0	1	1	0	0	0	0	0	0
78	female	66	25	10	Non-metformin	10	0	0	0	5	right lower lobe	Medium differentiation	ⅢA	T2b	N2	M0	1	8	0.15	0	1	1	1	1	0	0	0	0
79	male	66	21.71	2	Non-metformin	2	0	1	0	1	right lower lobe	Medium differentiation	ⅠA1	T1a	N0	M0	0	0	0.2	1	1	1	1	0	0	0	0	0
80	female	61	27.59	7	Non-metformin	7	0	0	1	1.2	left lower lobe	Medium differentiation	ⅠA2	T1b	N0	M0	0	0	0.2	1	1	1	1	0	0	0	0	0
81	female	60	24.65	15	Non-metformin	15	0	0	0	1.5	left upper lobe	Medium differentiation	ⅠA2	T1b	N0	M0	0	0	0.2	1	1	1	0	1	0	1	1	0
82	female	72	22.35	10	Non-metformin	10	0	0	1	3	left upper lobe	Medium differentiation	ⅠA3	T1c	N0	M0	0	0	0.2	1	1	1	1	0	0	0	0	0
83	male	73	24.02	20	Non-metformin	20	0	0	1	1.5	right upper lobe	Medium differentiation	ⅠA2	T1b	N0	M0	0	0	0.2	1	1	1	1	0	0	0	0	0
84	male	76	24.12	20	Non-metformin	20	0	1	0	2.5	right upper lobe	Medium differentiation	ⅠA3	T1c	N0	M0	0	0	0.2	1	1	1	1	0	0	0	0	0
85	male	71	23.04	4	Non-metformin	4	0	1	1	1	right middle lobe	Medium differentiation	ⅠA1	T1a	N0	M0	0	0	0.2	1	0	1	1	1	0	0	0	0
86	male	62	20.57	18	Non-metformin	18	0	1	1	1.6	left upper lobe	Medium differentiation	ⅠA2	T1b	N0	M0	0	0	0.2	1	1	1	1	0	0	0	0	0
87	female	63	21.48	10	Non-metformin	10	0	0	1	3	right upper lobe	Medium differentiation	ⅠA3	T1c	N0	M0	0	0	0.2	1	1	1	0	0	0	0	0	0
88	female	58	26.57	5	Non-metformin	5	0	0	1	0.7	right lower lobe	Medium differentiation	ⅠA1	T1a	N0	M0	0	0	0.2	1	1	1	1	0	0	0	0	0
89	male	71	26.11	3	Non-metformin	3	0	0	0	1.5	left upper lobe	Medium differentiation	ⅠA2	T1b	N0	M0	0	0	0.2	1	1	1	1	0	0	0	0	0
90	female	39	19.95	0.3	Non-metformin	0.3	0	0	0	0.7	left lower lobe	Poorly differentiated	ⅠA1	T1a	N0	M0	0	0	0.2	1	1	0	1	1	0	1	0	1
91	female	69	20.83	7	Non-metformin	7	0	0	0	0.7	right middle lobe	Poorly differentiated	ⅠA1	T1a	N0	M0	0	0	0.2	1	1	1	1	1	1	0	0	0
92	female	56	22.64	12	Non-metformin	12	0	0	1	1.4	left upper lobe	Medium differentiation	ⅠA2	T1b	N0	M0	0	0	0.2	1	1	1	1	0	0	0	0	0
93	female	56	21.5	10	Non-metformin	10	0	0	0	1.7	right upper lobe	Medium differentiation	ⅠA2	T1b	N0	M0	0	0	0.2	1	1	1	1	0	0	0	0	0
94	female	55	22.6	1	Non-metformin	1	0	0	0	1.4	right lower lobe	Medium differentiation	ⅠA2	T1b	N0	M0	0	0	0.2	1	1	1	1	1	0	0	0	0
95	female	71	26.04	10	Non-metformin	10	0	0	1	1	right upper lobe	Medium differentiation	ⅠB	T2a	N0	M0	0	0	0.2	1	1	1	1	0	0	0	0	0
96	female	72	22.22	7	Non-metformin	7	0	0	0	3.1	right upper lobe	Poorly differentiated	ⅠB	T2a	N0	M0	0	0	0.2	1	1	1	1	0	0	0	0	0
97	male	64	20.32	1	Non-metformin	1	0	1	0	1.5	right upper lobe	Medium differentiation	ⅠB	T2a	N0	M0	0	0	0.2	1	1	1	1	0	0	0	0	0
98	male	67	22.99	10	Non-metformin	10	0	0	1	3.1	right lower lobe	Medium differentiation	ⅠB	T2a	N0	M0	0	0	0.2	1	1	0	1	1	0	1	0	0
99	male	69	25.43	1	Non-metformin	1	1	1	1	2.5	right upper lobe	Poorly differentiated	ⅠB	T2a	N0	M0	0	0	0.2	1	1	1	1	1	0	0	0	0
100	female	65	29.02	20	Non-metformin	20	0	0	1	2	left upper lobe	Medium differentiation	ⅡB	T1b	N1	M0	1	2	0.2	1	1	1	1	0	0	0	0	0
101	female	58	21.88	0.5	Non-metformin	0.5	0	0	0	2.5	right lower lobe	Medium differentiation	ⅠA3	T1c	N0	M0	0	0	0.25	1	1	0	1	0	0	0	0	1
102	male	68	26.15	10	Non-metformin	10	0	1	0	1.2	right lower lobe	Medium differentiation	ⅠA2	T1b	N0	M0	0	0	0.25	1	1	1	1	0	0	0	0	0
103	female	64	26.44	10	Non-metformin	10	0	0	1	3.5	left upper lobe	Medium differentiation	ⅡB	T2a	N1	M0	1	1	0.25	1	1	1	1	1	0	1	0	0
104	female	70	22.06	10	Non-metformin	10	0	0	1	1	right upper lobe	Medium differentiation	ⅠA1	T1a	N0	M0	0	0	0.25	1	1	1	1	0	0	0	0	0
105	female	74	27.34	2	Non-metformin	2	0	0	1	2.1	right upper lobe	Medium differentiation	ⅠA3	T1c	N0	M0	0	0	0.25	1	1	1	1	0	0	0	0	0
106	male	64	25.59	7	Non-metformin	7	1	1	1	3.2	right lower lobe	Poorly differentiated	ⅠA3	T1c	N0	M0	1	1	0.3	1	1	1	1	0	0	0	0	0
107	female	59	24.27	20	Non-metformin	20	0	0	1	1.2	right lower lobe	Medium differentiation	ⅠA2	T1b	N0	M0	0	0	0.3	1	1	0	1	0	0	0	0	0
108	male	62	22.13	6	Non-metformin	6	0	0	1	3.5	right upper lobe	Poorly differentiated	ⅠB	T2a	N0	M0	0	0	0.3	1	1	0	1	1	1	0	0	0
109	male	63	26.37	10	Non-metformin	10	0	0	1	4.5	left lower lobe	Medium differentiation	ⅡA	T2b	N0	M0	0	0	0.3	1	1	1	1	0	0	0	0	0
110	male	61	24.17	8	Non-metformin	2	0	1	0	1.5	left upper lobe	Medium differentiation	ⅡB	T1b	N1	M0	1	1	0.3	1	1	1	1	1	0	0	0	1
111	female	69	26.67	10	Non-metformin	10	0	0	1	2.5	left upper lobe	Medium differentiation	ⅡB	T1c	N1	M0	1	1	0.3	1	1	0	1	1	1	0	0	0
112	male	61	22.45	8	Non-metformin	8	0	0	1	3	left upper lobe	Medium differentiation	ⅡB	T1c	N1	M0	1	1	0.3	1	0	1	1	0	0	0	0	0
113	male	76	26.67	18	Non-metformin	18	0	1	1	2	left upper lobe	Medium differentiation	ⅡB	T2a	N1	M0	1	1	0.3	1	1	1	1	0	0	0	0	0
114	male	52	22.37	5	Non-metformin	5	1	1	1	7	left upper lobe	Poorly differentiated	ⅡB	T3	N0	M0	0	0	0.3	1	1	1	1	0	0	0	0	0
115	female	68	27.77	10	Non-metformin	3	0	0	1	1.2	right upper lobe	Medium differentiation	ⅢA	T2a	N2	M0	1	7	0.3	1	0	1	0	1	1	0	0	0
116	female	53	23.97	3	Non-metformin	3	0	0	1	4.3	right lower lobe	Poorly differentiated	ⅢA	T3	N2	M0	1	23	0.3	1	0	1	1	0	0	0	0	0
117	male	62	21.72	3	Non-metformin	3	0	1	1	7.5	right lower lobe	Poorly differentiated	ⅢA	T4	N0	M0	0	0	0.3	1	1	1	0	0	0	0	0	0
118	male	61	18.67	20	Non-metformin	10	0	1	0	1.5	left upper lobe	Medium differentiation	ⅠA2	T1b	N0	M0	0	0	0.4	1	1	1	0	1	0	0	0	0
119	male	61	23.66	2	Non-metformin	2	0	0	0	1.8	right upper lobe	Poorly differentiated	ⅠA2	T1b	N0	M0	0	0	0.4	1	0	1	0	1	1	0	0	0
120	male	78	22.77	8	Non-metformin	8	0	1	1	2	left lower lobe	Medium differentiation	ⅠB	T2a	N0	M0	0	0	0.4	1	0	1	1	1	1	0	0	1
121	male	84	23.31	7	Non-metformin	7	0	0	1	1.6	right middle lobe	Medium differentiation	ⅠB	T2a	N0	M0	0	0	0.4	1	1	1	1	1	0	0	0	0
122	female	73	27.48	22	Non-metformin	5	0	0	1	2.5	left upper lobe	Poorly differentiated	ⅠB	T2a	N0	M0	0	0	0.4	1	0	1	1	0	0	0	0	0
123	male	65	23.95	1	Non-metformin	1	1	1	1	6	left lower lobe	Medium differentiation	ⅡB	T3	N0	M0	0	0	0.4	1	0	0	1	1	0	0	0	0
124	female	51	27.06	4	Non-metformin	4	0	0	1	1.8	right middle lobe	Highly differentiated	ⅣA	T2a	N2	M1a	1	1	0.4	1	1	1	0	0	0	0	0	0
125	male	54	24.91	2	Non-metformin	2	0	1	0	0.8	right upper lobe	Medium differentiation	ⅠA1	T1a	N0	M0	0	0	0.5	1	1	0	1	1	0	0	0	0
126	male	71	20.55	10	Non-metformin	10	0	1	0	1.7	right lower lobe	Medium differentiation	ⅠA2	T1b	N0	M0	0	0	0.5	1	0	0	1	1	1	0	0	0
127	male	66	22.14	10	Non-metformin	10	0	0	1	1.4	left upper lobe	Poorly differentiated	ⅠA2	T1b	N0	M0	0	0	0.6	1	0	1	1	1	1	0	0	0
128	male	60	26.03	7	Non-metformin	7	0	0	1	1.5	right upper lobe	Poorly differentiated	ⅠA2	T1b	N0	M0	0	0	0.6	1	0	0	1	1	0	1	0	1
129	female	62	25.66	15	Non-metformin	15	0	0	1	2.8	left upper lobe	Poorly differentiated	ⅡB	T1c	N1	M0	1	1	0.7	1	1	1	1	0	0	0	0	0
130	male	78	24.06	10	Non-metformin	10	0	1	1	2.5	left lower lobe	Medium differentiation	ⅠA3	T1c	N0	M0	0	0	0.8	1	0	1	1	1	0	0	1	0
